# Supplementary material for: Larval density can be used to predict genetic modifiers of glucagon signaling in Drosophila melanogaster
Source: PLoS One. 2024 Aug 28;19(8):e0302565. doi: 10.1371/journal.pone.0302565 (PMC11356449; doi:10.1371/journal.pone.0302565)
Supplement: S1 Table — Primer sequences used for qPCR in expression validation. (XLSX) [file pone.0302565.s004.xlsx]

## Sheet: S1 Table
S1 Table: qPCR Primers
Primer sequences used for qPCR in expression validation
Gene	Fwd/Rev	Sequence
THADA	Fwd	CGCCACATGACTTTGTGCTC
	Rev	TAGGGTCACAAATGTCCGCC
AmyD	Fwd	CGTCATTTCCGGCTCCAAGA
	Rev	GGCTTTTCGGCCTTGGTCT
CG9826	Fwd	GGCGAACGTTATTCCCATCC
	Rev	GATTCGAGTGCCGAAATCACAA
GluRIIC	Fwd	GAACTAGCGGCGGATAACGA
	Rev	AGTCCCTTTCATGAGGCGTG
rpl19	Fwd	AGGTCGGACTGCTTAGTGACC
	Rev	CGCAAGCTTATCAAGGATGG
