# Supplementary material for: Larval density can be used to predict genetic modifiers of glucagon signaling in Drosophila melanogaster
Source: PLoS One. 2024 Aug 28;19(8):e0302565. doi: 10.1371/journal.pone.0302565 (PMC11356449; doi:10.1371/journal.pone.0302565)
Supplement: S2 Table — FC50 is determined by the % sucrose at which 50% of the larvae float. (XLSX) [file pone.0302565.s005.xlsx]

## Sheet: S2 Table
S2 Table: Individual FC50 (% Sucrose) for each replicate in AKHRi/DGRP strains
FC50 is determined by the % sucrose at which 50% of the larvae float
RAL	FC50	Rank
555	10.25	1
555	11.1	1
555	11.15	1
555	10.25	1
315	11.2	2
315	10.6	2
315	11.6	2
375	10.4	3
375	11.8	3
375	11.55	3
303	11.3	4
303	11	4
303	11.46	4
437	11.3	5
437	11.23	5
26	11.27	6
859	11.11	7
859	11.43	7
730	11.6	8
730	11.19	8
730	11.05	8
362	11.03	9
362	11.58	9
714	11.27	10
714	11.43	10
714	11.58	10
820	11.58	11
820	11.43	11
820	11.45	11
313	12.32	12
313	11.89	12
313	10.3	12
399	11.51	13
712	11.6	14
712	11.92	14
712	11.32	14
391	10	15
391	12.2	15
391	12.65	15
301	11.62	16
301	11.58	16
301	11.72	16
358	11.7	17
427	11.8	18
427	11.8	18
427	11.66	18
705	11.7	19
705	11.9	19
705	11.8	19
786	12.1	20
786	11.86	20
786	11.5	20
517	12.2	21
517	11.75	21
517	11.43	21
517	12.13	21
304	11.65	22
304	11.31	22
304	11.72	22
799	11.93	23
707	11.83	24
707	12.13	24
208	12	25
774	11.72	26
774	12.13	26
774	12.2	26
732	11.6	27
732	12.5	27
21	12.08	28
21	12.15	28
365	12.55	29
365	12.05	29
365	12	29
28	12.41	30
28	12.58	30
307	14.15	31
307	13.68	31
307	11.75	31
307	11.8	31
