# Supplementary material for: Larval density can be used to predict genetic modifiers of glucagon signaling in Drosophila melanogaster
Source: PLoS One. 2024 Aug 28;19(8):e0302565. doi: 10.1371/journal.pone.0302565 (PMC11356449; doi:10.1371/journal.pone.0302565)
Supplement: S3 Table — FC50 is determined by the % sucrose at which 50% of the larvae float. (XLSX) [file pone.0302565.s006.xlsx]

## Sheet: S3 Table
S3 Table: Average FC50 (% Sucrose) for each AKHRi/DGRP strains
FC50 is determined by the % sucrose at which 50% of the larvae float
RAL	Mean	Standard Deviation	N
555	10.6875	0.505594	4
315	11.1333	0.503322	3
375	11.25	0.746659	3
303	11.2533	0.233524	3
437	11.265	0.0494975	2
26	11.27	NA	1
859	11.27	0.226274	2
730	11.28	0.285832	3
362	11.305	0.388909	2
714	11.4267	0.155027	3
820	11.4867	0.0814453	3
313	11.5033	1.06406	3
399	11.51	NA	1
712	11.6133	0.300222	3
391	11.6167	1.41804	3
301	11.64	0.072111	3
358	11.7	NA	1
427	11.7533	0.080829	3
705	11.8	0.1	3
786	11.82	0.301993	3
517	11.8775	0.357899	4
304	11.8925	0.688688	4
799	11.93	NA	1
707	11.98	0.212132	2
208	12	NA	1
774	12.0167	0.259294	3
732	12.05	0.636396	2
21	12.115	0.0494975	3
365	12.2	0.304138	3
28	12.495	0.120208	2
307	12.845	1.25051	4
