# Supplementary material for: Larval density can be used to predict genetic modifiers of glucagon signaling in Drosophila melanogaster
Source: PLoS One. 2024 Aug 28;19(8):e0302565. doi: 10.1371/journal.pone.0302565 (PMC11356449; doi:10.1371/journal.pone.0302565)
Supplement: S4 Table — All variants with a minor allele frequency of at least 0.05, p<1E-04. (XLSX) [file pone.0302565.s007.xlsx]

## Sheet: S4 Table
S4 Table: Variants associated with FC50 in AKHRi larvae
All variants with a minor allele frequency of at least 0.05, p<1E-04
Chromosome	Position	Type	p-value	nmiss	Major	Minor	allele freq
Chr2L	15573019	SNP	2.39393e-06	1	A	G	0.4
ChrX	5921365	INS	3.22669e-06	2	AA	A	0.333
Chr2R	18729250	SNP	3.7281e-06	0	T	A	0.379
Chr2L	11777302	SNP	5.14468e-06	2	T	G	0.226
Chr2L	15276700	SNP	6.02855e-06	1	A	G	0.345
Chr3R	5143384	INS	6.78204e-06	2	T	TCACTATAT	0.467
Chr2L	913153	SNP	7.38345e-06	3	A	G	0.483
Chr2L	15635407	SNP	7.44588e-06	1	C	G	0.357
Chr2L	11777313	INS	8.00751e-06	1	TCT	T	0.167
Chr2L	11777314	DEL	8.00751e-06	1	G	GA	0.167
Chr2L	11777357	SNP	8.00751e-06	0	A	T	0.167
ChrX	16877080	SNP	8.58844e-06	3	T	C	0.516
Chr2L	15567712	SNP	8.95849e-06	3	C	A	0.357
Chr2L	14513721	INS	9.15221e-06	1	GG	G	0.5
Chr2L	913216	SNP	9.2971e-06	2	C	T	0.467
ChrX	17450242	SNP	9.64862e-06	2	G	T	0.483
Chr2L	15273637	SNP	1.0237e-05	2	A	G	0.414
Chr2L	11494630	SNP	1.04733e-05	4	C	A	0.414
Chr2L	15572983	SNP	1.14572e-05	2	C	A	0.407
ChrX	21897827	DEL	1.16566e-05	3	T	TTT	0.379
Chr2L	15570425	SNP	1.30736e-05	2	A	T	0.393
Chr3L	1179494	SNP	1.35933e-05	0	A	G	0.31
Chr2L	6278508	SNP	1.36966e-05	0	G	T	0.161
Chr3L	7283008	SNP	1.36966e-05	4	T	C	0.161
Chr2L	15990521	SNP	1.40043e-05	2	A	C	0.593
Chr3L	1179410	SNP	1.43495e-05	2	A	G	0.276
Chr3L	1179415	SNP	1.43495e-05	2	A	C	0.276
Chr3L	1179416	SNP	1.43495e-05	2	A	G	0.276
Chr3L	1179418	SNP	1.43495e-05	0	A	T	0.276
Chr2R	18880362	SNP	1.50788e-05	2	A	G	0.29
Chr2R	14176762	SNP	1.57509e-05	0	C	T	0.379
ChrX	5921412	SNP	1.60831e-05	0	A	C	0.355
ChrX	5921414	SNP	1.60831e-05	0	C	T	0.355
ChrX	5921418	SNP	1.60831e-05	4	T	G	0.355
Chr3L	1179438	SNP	1.60879e-05	4	T	A	0.259
Chr3L	1179454	SNP	1.60879e-05	1	A	G	0.259
Chr2L	12389124	SNP	1.64267e-05	1	G	C	0.2
Chr2L	12389144	SNP	1.64267e-05	5	T	C	0.2
Chr2R	13012301	SNP	1.74689e-05	5	T	C	0.154
Chr2R	13012303	SNP	1.74689e-05	3	C	T	0.154
Chr2R	2875665	SNP	1.83037e-05	0	T	C	0.143
Chr3L	10215329	SNP	1.8343e-05	4	G	A	0.226
Chr3R	6550739	SNP	1.91076e-05	0	G	T	0.444
Chr3L	10755115	SNP	1.93985e-05	2	T	C	0.258
ChrX	5921424	SNP	1.97969e-05	1	A	G	0.345
ChrX	21897821	SNP	2.00918e-05	1	C	A	0.333
Chr2L	8870727	SNP	2.06287e-05	0	C	T	0.167
Chr2R	6863905	SNP	2.09486e-05	4	T	A	0.194
Chr3L	11183865	INS	2.09745e-05	4	AATA	A	0.259
Chr2L	15567382	SNP	2.11002e-05	2	T	A	0.333
Chr2L	15554721	SNP	2.11524e-05	6	G	C	0.414
Chr2L	12199071	INS	2.13917e-05	0	T	TCGT	0.28
Chr3L	17291545	SNP	2.146e-05	0	A	G	0.161
Chr3L	17291614	SNP	2.146e-05	2	T	C	0.161
ChrX	12945165	SNP	2.16447e-05	3	T	C	0.276
Chr2L	15276487	SNP	2.2303e-05	0	T	C	0.393
Chr2L	9136539	SNP	2.23394e-05	2	T	A	0.323
Chr2L	10447092	SNP	2.23673e-05	2	A	T	0.414
Chr2L	15273146	SNP	2.23781e-05	2	C	G	0.517
Chr2L	14246184	SNP	2.25444e-05	1	G	A	0.241
Chr3L	4784690	SNP	2.31331e-05	3	A	G	0.167
Chr2L	12241250	SNP	2.49077e-05	5	C	A	0.429
Chr2L	16391816	SNP	2.57097e-05	1	A	G	0.269
Chr2L	3185223	SNP	2.61667e-05	1	A	T	0.133
Chr2L	3185228	SNP	2.61667e-05	1	G	C	0.133
Chr2L	3185238	SNP	2.61667e-05	1	A	G	0.133
Chr2L	3185239	SNP	2.61667e-05	0	A	T	0.133
Chr3L	5489318	SNP	2.65543e-05	0	T	C	0.226
Chr3L	7324129	SNP	2.67662e-05	1	T	C	0.129
Chr2L	15567646	SNP	2.73734e-05	3	T	C	0.333
Chr2L	8304840	SNP	2.74239e-05	5	G	A	0.179
Chr2L	15852523	SNP	2.76294e-05	4	T	G	0.192
Chr2L	15990308	SNP	2.77219e-05	2	C	T	0.407
Chr2L	15569189	SNP	2.77322e-05	3	C	A	0.414
Chr2L	15567385	SNP	2.85152e-05	3	A	T	0.357
Chr2L	15567390	SNP	2.85152e-05	3	G	A	0.357
Chr3L	1179404	SNP	2.88053e-05	3	C	G	0.25
Chr3L	1179419	DEL	2.88053e-05	2	T	TCGATGATGGATAA	0.25
Chr2L	15563998	SNP	2.92328e-05	1	A	T	0.379
Chr2R	16939619	SNP	3.01347e-05	2	A	G	0.167
Chr2L	13115089	SNP	3.03799e-05	2	G	A	0.138
Chr2L	13115096	SNP	3.03799e-05	2	A	G	0.138
Chr2L	13115100	SNP	3.03799e-05	1	T	A	0.138
Chr3L	1179231	SNP	3.04952e-05	3	G	A	0.267
Chr2L	15270655	SNP	3.05917e-05	3	A	T	0.607
Chr2L	15852534	SNP	3.17992e-05	3	G	T	0.179
Chr3L	1179490	SNP	3.20201e-05	1	T	G	0.321
ChrX	21897841	DEL	3.21763e-05	0	A	AA	0.333
ChrX	21897822	SNP	3.23695e-05	1	A	T	0.355
Chr3L	2792178	SNP	3.29137e-05	0	T	C	0.167
ChrX	19757825	SNP	3.44861e-05	4	C	G	0.194
Chr2L	14438627	SNP	3.45581e-05	4	T	A	0.407
Chr2L	3185150	SNP	3.46318e-05	5	A	C	0.148
Chr2L	15567475	SNP	3.47975e-05	5	C	T	0.346
Chr2L	15567476	DEL	3.47975e-05	3	A	AT	0.346
Chr3L	1179462	SNP	3.49257e-05	2	G	T	0.25
Chr2L	13022818	SNP	3.49831e-05	2	T	G	0.172
Chr2L	8873152	SNP	3.52999e-05	2	C	G	0.103
Chr2L	17128949	SNP	3.52999e-05	0	T	C	0.103
Chr2L	7360052	SNP	3.55734e-05	2	A	G	0.161
Chr2L	8872859	SNP	3.59517e-05	2	A	G	0.103
Chr2L	14358956	SNP	3.67005e-05	1	T	G	0.276
ChrX	19431899	INS	3.67044e-05	4	TT	T	0.233
Chr3L	1179477	SNP	3.69294e-05	3	C	G	0.259
Chr2L	4696678	INS	3.75912e-05	2	AT	A	0.179
Chr2L	17320950	SNP	3.78934e-05	0	G	A	0.138
Chr3L	18174013	SNP	3.81931e-05	2	C	T	0.226
Chr2L	5025547	SNP	3.82349e-05	6	G	T	0.345
Chr3L	1182935	SNP	3.89168e-05	1	A	C	0.36
ChrX	21456447	INS	3.95602e-05	3	ATGCGATCGTTCTGTG	A	0.167
Chr2L	16931952	MNP	4.037e-05	3	CAG	ATT	0.286
Chr2L	7517733	SNP	4.08415e-05	1	A	G	0.107
Chr2R	14176737	SNP	4.1199e-05	5	C	G	0.5
Chr2R	13012286	SNP	4.13652e-05	1	A	G	0.231
Chr3L	10723294	SNP	4.22799e-05	3	T	C	0.667
Chr2L	15924660	SNP	4.26879e-05	5	C	G	0.357
Chr2L	15852513	SNP	4.2704e-05	3	A	T	0.192
Chr2L	12077383	SNP	4.27435e-05	3	G	A	0.214
Chr2L	9173615	SNP	4.49854e-05	3	T	C	0.143
ChrX	5888611	SNP	4.50263e-05	1	A	C	0.393
Chr2L	14246183	SNP	4.52439e-05	0	T	C	0.133
Chr2L	10309169	INS	4.63848e-05	0	T	TT	0.258
Chr2L	10309174	SNP	4.63848e-05	0	T	C	0.258
Chr2L	10309180	SNP	4.63848e-05	4	A	G	0.258
Chr2L	15269208	SNP	4.66064e-05	0	A	G	0.481
ChrX	21456381	INS	4.72029e-05	0	GCCTTAAA	G	0.161
ChrX	21456383	SNP	4.72029e-05	0	C	A	0.161
ChrX	21456386	SNP	4.72029e-05	0	T	G	0.161
ChrX	21456388	SNP	4.72029e-05	0	G	T	0.161
ChrX	21456393	MNP	4.72029e-05	0	ATA	CCC	0.161
ChrX	21456396	INS	4.72029e-05	0	GGTC	G	0.161
ChrX	21456405	SNP	4.72029e-05	0	C	A	0.161
ChrX	21456408	SNP	4.72029e-05	0	G	T	0.161
ChrX	21456412	INS	4.72029e-05	0	CTG	C	0.161
ChrX	21456414	SNP	4.72029e-05	0	G	T	0.161
ChrX	21456415	SNP	4.72029e-05	0	A	C	0.161
ChrX	21456419	SNP	4.72029e-05	0	T	C	0.161
ChrX	21456420	SNP	4.72029e-05	0	T	A	0.161
ChrX	21456422	INS	4.72029e-05	0	AA	C	0.161
ChrX	21456426	SNP	4.72029e-05	0	G	C	0.161
ChrX	21456427	SNP	4.72029e-05	0	G	A	0.161
ChrX	21456428	INS	4.72029e-05	0	TGAGAGC	T	0.161
ChrX	21456432	SNP	4.72029e-05	0	A	G	0.161
ChrX	21456435	SNP	4.72029e-05	0	T	A	0.161
ChrX	21456438	INS	4.72029e-05	0	TGTC	G	0.161
ChrX	21456443	SNP	4.72029e-05	0	G	A	0.161
ChrX	21456445	SNP	4.72029e-05	1	C	T	0.161
Chr3L	10901337	SNP	4.85802e-05	0	T	G	0.1
ChrX	11522896	SNP	4.91851e-05	1	T	G	0.194
Chr2L	3965754	SNP	5.01745e-05	0	C	A	0.1
Chr2L	6278435	SNP	5.07291e-05	2	G	A	0.161
ChrX	5800304	SNP	5.35719e-05	2	A	G	0.138
Chr2L	15567395	SNP	5.49236e-05	3	G	T	0.31
Chr2L	1694765	SNP	5.50021e-05	1	G	A	0.286
Chr2L	17166046	SNP	5.57753e-05	1	T	G	0.1
Chr2L	1139878	SNP	5.57753e-05	1	A	C	0.1
Chr2L	8117485	SNP	5.57753e-05	1	A	G	0.1
Chr2R	4549962	SNP	5.57753e-05	1	C	T	0.1
Chr2R	4549965	SNP	5.57753e-05	1	C	T	0.1
Chr2L	8870839	SNP	5.57753e-05	1	C	G	0.1
Chr2L	8870846	SNP	5.57753e-05	1	T	G	0.1
Chr2L	8872447	SNP	5.57753e-05	1	T	C	0.1
Chr2L	8873063	SNP	5.57753e-05	1	C	T	0.1
Chr2L	8873177	SNP	5.57753e-05	1	A	G	0.1
Chr2L	8873624	SNP	5.57753e-05	1	T	C	0.1
Chr2L	8874746	SNP	5.57753e-05	1	C	T	0.1
Chr2L	8875107	SNP	5.57753e-05	1	T	A	0.1
Chr2L	8875516	DEL	5.57753e-05	1	T	TTACGCACT	0.1
Chr2L	8875619	SNP	5.57753e-05	1	A	C	0.1
Chr2L	8875752	SNP	5.57753e-05	3	A	C	0.1
Chr2L	3185232	SNP	5.60062e-05	0	G	T	0.107
Chr2L	11232915	SNP	5.63055e-05	0	G	A	0.097
Chr3R	2799320	SNP	5.63055e-05	0	C	G	0.097
Chr3R	2799335	SNP	5.63055e-05	0	A	G	0.097
Chr3L	14517114	SNP	5.63055e-05	0	C	T	0.097
Chr2L	16979179	SNP	5.63055e-05	0	A	C	0.097
Chr2L	2861839	SNP	5.63055e-05	0	G	T	0.097
ChrX	10078191	SNP	5.63055e-05	0	T	A	0.097
Chr3L	2697623	SNP	5.63055e-05	0	C	T	0.097
Chr2L	8117570	SNP	5.63055e-05	0	C	A	0.097
Chr2L	8117592	SNP	5.63055e-05	0	T	C	0.097
Chr2L	1465923	SNP	5.63055e-05	0	T	C	0.097
Chr2L	1465926	SNP	5.63055e-05	0	C	G	0.097
Chr2L	1465955	SNP	5.63055e-05	0	T	C	0.097
Chr2L	1466288	SNP	5.63055e-05	0	T	C	0.097
Chr2L	1466521	SNP	5.63055e-05	0	T	A	0.097
Chr2L	13115269	SNP	5.63055e-05	0	T	A	0.097
Chr2L	13115385	SNP	5.63055e-05	0	C	T	0.097
Chr2L	13115393	SNP	5.63055e-05	0	T	A	0.097
Chr2L	13115682	SNP	5.63055e-05	0	G	A	0.097
Chr2L	13115683	SNP	5.63055e-05	0	C	T	0.097
Chr2L	13115685	SNP	5.63055e-05	1	A	C	0.097
Chr2R	18733141	SNP	5.64196e-05	3	A	T	0.133
Chr2L	20388922	SNP	5.66701e-05	3	A	T	0.143
Chr2L	20392073	SNP	5.66701e-05	3	T	C	0.143
Chr2L	20382506	SNP	5.66701e-05	3	C	G	0.143
Chr2L	20358454	SNP	5.66701e-05	3	G	A	0.143
Chr2L	20375189	SNP	5.66701e-05	0	A	G	0.143
Chr2L	10446437	SNP	5.67667e-05	1	A	C	0.161
Chr2L	13115397	SNP	6.04412e-05	4	C	A	0.1
Chr2L	8073909	INS	6.25935e-05	1	TT	A	0.222
Chr2L	14634976	SNP	6.54583e-05	2	C	T	0.167
Chr2L	13127620	SNP	6.59983e-05	0	T	C	0.276
ChrX	7291216	SNP	6.64755e-05	0	G	C	0.129
Chr3L	17273518	SNP	6.64755e-05	1	G	A	0.129
Chr2R	18880132	SNP	6.65859e-05	2	T	A	0.167
Chr3L	4088094	INS	6.76744e-05	2	TTATATAAATATAGAAGATATATTAATTGAGT	T	0.103
Chr3L	4088076	SNP	6.76744e-05	6	A	C	0.103
Chr2L	15852500	SNP	6.9665e-05	1	T	G	0.2
ChrX	21462708	SNP	7.35522e-05	0	G	A	0.167
ChrX	19431872	SNP	7.95543e-05	2	C	T	0.194
Chr2L	15566690	INS	9.55365e-05	2	TTTCCATTGTTTTG	GA	0.448
Chr2L	15572458	SNP	9.55365e-05		C	T	0.448
