# Supplementary material for: Larval density can be used to predict genetic modifiers of glucagon signaling in Drosophila melanogaster
Source: PLoS One. 2024 Aug 28;19(8):e0302565. doi: 10.1371/journal.pone.0302565 (PMC11356449; doi:10.1371/journal.pone.0302565)
Supplement: S5 Table — Variants are located within 1kb of gene region. (XLSX) [file pone.0302565.s008.xlsx]

## Sheet: S5 Table
S5 Table: Candidate modifier genes of AKHRi larval density
Variants are located within 1kb of gene region
P-value	Fbgn	Gene Name	Location
2.39393e-06	FBgn0028370	kek3	INTRON
3.7281e-06	FBgn0034784	CG9826	SYNONYMOUS_CODING
6.78204e-06	FBgn0037676	CG8861	INTRON
7.44588e-06	FBgn0028518	CG18480	DOWNSTREAM
8.58844e-06	FBgn0266354	CG45002	INTRON
9.2971e-06	FBgn0264870	CR44061	EXON
9.2971e-06	0;FBgn0046113	GluRIIC	UPSTREAM
9.64862e-06	FBgn0263706	CG43658	INTRON
1.0237e-05	FBgn0086691	UK114	DOWNSTREAM
1.16566e-05	FBgn0027279	l_1_G0196	INTRON
1.36966e-05	FBgn0053531	Ddr	INTRON
1.36966e-05	FBgn0035756	unc-13-4A	INTRON
1.40043e-05	FBgn0263331	CR43412	DOWNSTREAM
1.50788e-05	FBgn0003900	twi	INTRON
1.57509e-05	FBgn0034321	CG14502	INTRON
1.57509e-05	0;FBgn0010575	sbb	INTRON
1.64267e-05	FBgn0262475	bru-2	INTRON
1.74689e-05	FBgn0000078	Amy-d	UTR_5_PRIME
1.74689e-05	0;FBgn0266810	CR45272	DOWNSTREAM
1.74689e-05	160;FBgn0034195	Spn53F	UPSTREAM
1.83037e-05	FBgn0033122	CG17002	SYNONYMOUS_CODING
1.8343e-05	FBgn0052056	scramb1	INTRON
2.09745e-05	FBgn0036144	GlcAT-P	INTRON
2.13917e-05	FBgn0000114	aret	INTRON
2.16447e-05	FBgn0265597	rad	INTRON
2.23394e-05	FBgn0052982	CG32982	INTRON
2.23673e-05	FBgn0032252	loh	INTRON
2.31331e-05	FBgn0035574	RhoGEF64C	INTRON
2.61667e-05	FBgn0085422	CG34393	INTRON
2.67662e-05	FBgn0259203	CG42307	UTR_3_PRIME
2.67662e-05	0;FBgn0002909	mus312	SYNONYMOUS_CODING
2.74239e-05	0;FBgn0032014	CG7840	UPSTREAM
2.74239e-05	FBgn0032013	Scgalpha	INTRON
2.76294e-05	FBgn0028903	CG13243	UPSTREAM
3.01347e-05	FBgn0003391	shg	SYNONYMOUS_CODING
3.05917e-05	FBgn0261268	Cul3	INTRON
3.29137e-05	FBgn0263392	CG43444	INTRON
3.44861e-05	FBgn0031077	CG15618	INTRON
3.49831e-05	FBgn0262160	CG9932	UTR_3_PRIME
3.67005e-05	296;FBgn0266428	CR43463	DOWNSTREAM
3.67005e-05	192;FBgn0001970	Pgant35A	UPSTREAM
3.67005e-05	FBgn0015791	Rab14	DOWNSTREAM
3.67044e-05	FBgn0052532	CG32532	INTRON
3.75912e-05	FBgn0085380	CG34351	INTRON
3.78934e-05	FBgn0267255	CG45691	UPSTREAM
3.81931e-05	FBgn0003997	W	INTRON
3.82349e-05	FBgn0016075	vkg	INTRON
3.95602e-05	FBgn0265922	CR44711	DOWNSTREAM
4.08415e-05	FBgn0264895	RapGAP1	INTRON
4.26879e-05	FBgn0028645	beat-Ib	INTRON
4.26879e-05	0;FBgn0028514	CG4793	NON_SYNONYMOUS_CODING
4.27435e-05	FBgn0032406	CG14947	SYNONYMOUS_CODING
4.49854e-05	FBgn0041092	tai	INTRON
4.63848e-05	FBgn0027491	Cdk5alpha	INTRON
4.91851e-05	FBgn0004370	Ptp10D	INTRON
5.01745e-05	FBgn0051774	fred	INTRON
5.35719e-05	0;FBgn0000042	Act5C	DOWNSTREAM
5.35719e-05	FBgn0029821	CG4020	SYNONYMOUS_CODING
5.50021e-05	FBgn0086758	chinmo	SYNONYMOUS_CODING
5.57753e-05	FBgn0265607	beat-IIIa	INTRON
5.57753e-05	0;FBgn0261822	Bsg	DOWNSTREAM
5.57753e-05	0;FBgn0083942	CG34106	INTRON
5.57753e-05	FBgn0031306	CG4577	SYNONYMOUS_CODING
5.57753e-05	FBgn0031985	mon2	UTR_3_PRIME
5.57753e-05	FBgn0003892	ptc	SYNONYMOUS_CODING
5.63055e-05	FBgn0264442	ab	INTRON
5.63055e-05	FBgn0260642	Antp	INTRON
5.63055e-05	FBgn0087007	bbg	INTRON
5.63055e-05	FBgn0053179	beat-IIIb	INTRON
5.63055e-05	FBgn0031474	CG2991	INTRON
5.63055e-05	0;FBgn0264503	CG43902	INTRON
5.63055e-05	FBgn0266199	CR44894	INTRON
5.63055e-05	FBgn0264606	Fife	INTRON
5.64196e-05	FBgn0034785	CG3649	UPSTREAM
5.66701e-05	FBgn0032857	CG10947	INTRON
5.66701e-05	FBgn0032856	CG16798	UPSTREAM
5.66701e-05	FBgn0015803	RtGEF	INTRON
6.25935e-05	0;FBgn0264800	Mcr	DOWNSTREAM
6.25935e-05	FBgn0010287	Trf	UTR_3_PRIME
6.54583e-05	FBgn0003016	osp	INTRON
6.64755e-05	FBgn0029941	CG1677	INTRON
6.64755e-05	0;FBgn0265457	CR44357	INTRON
6.76744e-05	FBgn0035495	CG14989	INTRON
6.76744e-05	FBgn0004516	Gad1	INTRON
