# Supplementary material for: Larval density can be used to predict genetic modifiers of glucagon signaling in Drosophila melanogaster
Source: PLoS One. 2024 Aug 28;19(8):e0302565. doi: 10.1371/journal.pone.0302565 (PMC11356449; doi:10.1371/journal.pone.0302565)
Supplement: S6 Table — FC50 for paired control and modifier strains used to generate Fig 2. (XLSX) [file pone.0302565.s009.xlsx]

## Sheet: S6 Table
S6 Table: Candidate modifier density assay FC50 results
FC50 for paired control and modifier strains used to generate Fig 2
Modifier	Genotype	FC50 #1	FC50 #2	FC50 #3	FC50 #4
AmyD	Control (attP40)	11	10.7
	AmyD RNAi	11.35	11.08
THADA	Control (w1118)	11.19	11
	THADA RNAi	10.94	11
THADA	Control (w1118)	12.2	12.4	11.8
	THADA Overexpression	12.7	13	12.13
kek3	Control (attP40)	11.95	11.8
	kek3 RNAi	12.05	11.9
CG8861	Control (attP2)	11.3	11.3
	CG8861 RNAi	11.2	11.3
CG18480	Control (attP2)	11.5	11.6
	CG18480 RNAi	11.9	11.3
GluRIIC	Control (attP2)	11.4	10.94	10.3	9.09
	GluRIIC RNAi	11.9	10.6	10.8	9.2
UK114	Control (attP40)	10.8	9.9	9.57
	UK114 RNAi	10.5	10.1	9.2
CG9826	Control (attP2)	9.5	9.2	9.4
	CG9826 RNAi	9.6	9.6	10.2
CG45002	Control (attP40)	9.9	9.9
	CG45002 RNAi	9.9	10.1
CG43658	Control (attP2)	9.09
	CG43658 RNAi #1 (28754)	8.84
	CG43658 RNAi #2 (32341)	9.57
